# Supplementary material for: Alveolar macrophage-expressed Plet1 is a driver of lung epithelial repair after viral pneumonia
Source: Nat Commun. 2024 Jan 2;15:87. doi: 10.1038/s41467-023-44421-6 (PMC10761876; doi:10.1038/s41467-023-44421-6)
Supplement: Supplementary file 4 — Supplementary Data 1 [file 41467_2023_44421_MOESM4_ESM.xlsx]

## Sheet: FACS
	Antibody	Catalog No	Company
	CD24 (PE-Cy7, clone M1/69) (1/100)	101821	Biolegend
	CD31 (Alexa fluor 488, clone MEC13.3) (1/50)	102513	Biolegend
	CD31 (pacific blue, clone 390) (1/50)	102413	Biolegend
	CD45 (FITC, clone 30-F11) (1/100)	103107	Biolegend
	CD45 (APC-Cy7, clone 30-F11) (1/100)	103115	Biolegend
	CD45 (pacific blue, clone 30-F11) (1/100)	103125	Biolegend
	T1α/podoplanin (APC, clone 8.1.1) (1/20)	127409	Biolegend
	Ki67 (FITC, clone 16A8) (1/50)	652409	Biolegend
	Ki67 (BV605, clone 16A8) (1/50)	652413	Biolegend
	Ki67 (PE, clone 16A8) (1/50)	652403	Biolegend
	FITC Rat IgG2a, κ Isotype Ctrl Antibody (clone RTK2758, 1/50)	400505	Biolegend
	Brilliant Violet 605™ Rat IgG2a, κ Isotype Ctrl Antibody (clone RTK2758, 1/50)	400539	Biolegend
	PE Rat IgG2a, κ Isotype Ctrl Antibody (clone RTK2758, 1/50)	400508	Biolegend
	Annexin V (Alexa fluor 647, clone 640907) (1/20)	A23204	Invitrogen
	Annexin V (PE, clone 640907) (1/20)	A35111	Invitrogen
	GR-1 (PE-Cy7, clone RB6-8C5) (1/100)	108415	Biolegend
	GR-1 (PerCP, clone RB6-8C5) (1/100)	108425	Biolegend
	Ly6G (PE-Cy7, clone 1A8) (1/50)	127617	Biolegend
	Ly6G (APC , clone 1A8) (1/50)	127613	Biolegend
	Ly6C (FITC, clone AL-21) (1/20)	553104	BD Biosciences
	Siglec-F (PE, clone E50-2440) (1/50)	562068	BD Biosciences
	Siglec-F ( BV421, clone E50-2440) (1/50)	562681	BD Biosciences
	CD11c (Percp.Cy5.5, clone N418) (1/20)	117327	Biolegend
	CD11b (V500, clone M1/70) (1/50)	562127	BD Biosciences
	CD11b (BV421, clone M1/70) (1/50)	562605	BD Biosciences
	MERTK (FITC, clone 2B10C42) (1/50)	151503	Biolegend
	CD64 (PE, clone X54-5/7.1) (1/20)	139303	Biolegend
	MHCII (FITC, clone AF6-120.1) (1/50)	562011	BD Biosciences
	MHCII (PE-CF594, clone AF6-120.1) (1/50)	562824	BD Biosciences
	CD45.1 (FITC, clone A20) (1/50)	110705	Biolegend
	CD45.2 (APC-Cy7, clone 104) (1/50)	109823	Biolegend
	CD206 (APC, clone C068C2) (1/20)	141707	Biolegend
	Rat IgG2a, κ Isotype Ctrl Antibody (APC, Clone RTK2758) (1/20)	400511	Biolegend
	CD40 (Pe-Cy5, clone 3/23) (1/20)	124617	Biolegend
	Rat IgG2a, κ Isotype Ctrl Antibody (PE-Cy5, Clone RTK2758) (1/20)	400509	Biolegend
	7-AAD (1/100)	420403	Biolegend
	Sytox (1/1000)	S34862	Thermofisher Scientific

## Sheet: AEC isolation
	Antibody	Catalog No	Company
	Biotin Rat Anti-Mouse CD31 (clone MEC13.3)	553371	BD Biosciences
	Biotin Rat Anti-Mouse CD16/CD32 (clone 2.4G2)	553143	BD Biosciences
	Biotin Rat Anti-Mouse CD45 ( Clone 30-F11 )	553078	BD Biosciences

## Sheet: Western Blot
	Antibody	Catalog No	Company
	c-Raf Antibody ( 1:1,000 dilution)	9422	Cell Signaling Technology
	Phospho-c-Raf (Ser338) (56A6) Rabbit mAb (1:1,000 dilution)	9427	Cell Signaling Technology
	p44/42 MAPK (Erk1/2) (137F5) Rabbit mAb (1:1,000 dilution)	4695	Cell Signaling Technology
	Phospho-p44/42 MAPK (Erk1/2) (Thr202/Tyr204) (D13.14.4E) XP® Rabbit mAb (1:1,000 dilution)	4370	Cell Signaling Technology
	GAPDH (14C10) Rabbit mAb (1:2,000 dilution)	2118	Cell Signaling Technology
	Anti-rabbit IgG, HRP-linked Antibody (1:2,000 dilution)	7074S	Cell Signaling Technology
