# Supplementary material for: Alveolar macrophage-expressed Plet1 is a driver of lung epithelial repair after viral pneumonia
Source: Nat Commun. 2024 Jan 2;15:87. doi: 10.1038/s41467-023-44421-6 (PMC10761876; doi:10.1038/s41467-023-44421-6)
Supplement: Supplementary file 5 — Supplementary Data 2 [file 41467_2023_44421_MOESM5_ESM.xlsx]

## Sheet: Sheet1
	Primer Sequence	Company Name	Oligo ID
	β-actin FP 5′-ACCCTAAGGCCAACCGTGA-3′	meabion international AG	200109B029F02 17/20
	β-actin RP 5′-CAGAGGCATACAGGGACAGCA-3′	meabion international AG	200109B029A03 20/20
	Gapdh FP 5′-TTCACCACCATGGAGAAGGC-3′	meabion international AG	170519B060D07 1/9
	Gapdh RP 5′- CTCGTGGTTCACACCCATCA3-3′	meabion international AG	170519B060C07 2/9
	Hprt FP 5′-ACAGGCCAGACTTTGTTGGAT-3′	Integrated DNA technologies	517108373
	Hprt RP 5′- ACTTGCGCTCATCTTAGGCTT-3′	Integrated DNA technologies	517108374
	Tgfb1 FP 5′-ACCAATGAAGCGTTCCAAGC-3′	meabion international AG	70816B3-0611H06 5/6
	Tgfb1 RP 5′-TGCCTCCGCTAACCAGGAT-3′	meabion international AG	70816B3-0712A07 6/6
	Fizz-1 FP 5′-TCCTGCCCTGCTGGGATGACT-3′	meabion international AG	10902B3-9621H04 31/58
	Fizz-1 RP 5′-GGCAGTGGTCCAGTCAACGAGT-3′	meabion international AG	10902B3-9621A05 32/58
	Il1b FP 5′-TACCTGTGGCCTTGGGCCTCAA-3′	meabion international AG	10905X163F02 57/58
	Il1b RP 5′-GCTTGGGATCCACACTCTCCAGCT-3′	meabion international AG	10902B3-9621C08 58/58
	Inos FP 5′-TTGGAGGCCTTGTGTCAGCCCT-3′	meabion international AG	10902B3-9621F06 45/58
	Inos RP 5′-AAGGCAGCGGGCACATGCAA-3′	meabion international AG	10902B3-9621G06 46/58
	Arg1 FP 5′-ACCACAGTCTGGCAGTTGGAAGC-3′	meabion international AG	10902B3-9621H06 47/58
	Arg1 RP 5′-AGAGCTGGTTGTCAGGGGAGTGT-3′	meabion international AG	10902B3-9621A07 48/58
	Tnfa FP 5′-GCCTCTTCTCATTCCTGCTT-3′	meabion international AG	190415B029C10 5/10
	Tnfa RP 5′-TGGGAACTTCTCATCCCTTTG-3′	meabion international AG	190415B029B10 6/10
	Mrc1 FP 5′-ATGGATTGCCCTGAACAGCA-3′	meabion international AG	20810B3-9640D12 3/12
	Mrc1 RP 5′-TGTACCGCACCCTCCATCTA-3′	meabion international AG	20810B3-9640E12 4/12
	Cd40 FP 5′-GTTTAAAGTCCCGGATGCGA-3′	meabion international AG	20719B3-967A01 1/4
	Cd40 RP 5′-CTCAAGGCTATGCTGTCTGT-3′	meabion international AG	20719B3-967B01 2/4
	Cldn1 FP 5′-CGACATTAGTGGCCACAGCA-3′	meabion international AG	50504B3-9617G05 1/16
	Cldn1 RP 5′- TGGCCAAATTCATACCTGGCA-3′	meabion international AG	50504B3-9617H05 2/16
	Tjp1 FP 5′-GCTTCTCTTGCTGGCCCTAA-3′	meabion international AG	50504B3-9617A06 3/16
	Tjp1 RP 5′- GGGAGCCTGTAGAGCGTTTT-3′	meabion international AG	50504B3-9617A06 4/16
	Ocln FP 5′-TCTTTCCTTAGGCGACAGCG-3′	meabion international AG	50504B3-9617C06 5/16
	Ocln RP 5′-AGATAAGCGAACCTGCCGAG-3′	meabion international AG	50504B3-9617D06 6/16
	Plet1 FP 5′-CCCTCTCTGCCAGTGATAATG-3′	meabion international AG	200109B029D02 15/20
	Plet1 RP 5′-GGGACCGTCACTGTATAGGTT-3′	meabion international AG	200109B029E02 16/20
	Yes FP 5′- TGAGGCTGCTCTGTATGGTC-3′	Integrated DNA technologies	489942258
	Yes RP-5′- GCATTCTGTATCCCCGCTCT-3′	Integrated DNA technologies	489942259
	Lyn FP 5′- TGGCTAAGGGTAGTTTGCTGG-3′	Integrated DNA technologies	489942163
	Lyn RP-5′- CGCAGATCACGGTGGATGTA-3′	Integrated DNA technologies	489942260
	Src FP 5′- GCCTCACTACCGTATGTCC-3′	Integrated DNA technologies	489942164
	Src RP-5′- TTTTGATGGCAACCCTCGTG-3′	Integrated DNA technologies	489942261
	Fyn FP 5′- AAGCACGGACGGAAGATGAC-3′	Integrated DNA technologies	489942262
	Fyn RP-5′- ATGGAGTCAACTGGAGCCAC-3′	Integrated DNA technologies	489942263
