# Supplementary material for: Alveolar macrophage-expressed Plet1 is a driver of lung epithelial repair after viral pneumonia
Source: Nat Commun. 2024 Jan 2;15:87. doi: 10.1038/s41467-023-44421-6 (PMC10761876; doi:10.1038/s41467-023-44421-6)
Supplement: Supplementary file 7 — Source Data [file 41467_2023_44421_MOESM7_ESM.zip]

Archive with 2 entries (2 files):
- Source Data/Source Data_Figures.xlsx
- Source Data/Source Data_Supplementary Figures.xlsx
