# Supplementary material for: Alveolar macrophage-expressed Plet1 is a driver of lung epithelial repair after viral pneumonia
Source: Nat Commun. 2024 Jan 2;15:87. doi: 10.1038/s41467-023-44421-6 (PMC10761876; doi:10.1038/s41467-023-44421-6)
Supplement: Supplementary file 7 — Source Data [file 41467_2023_44421_MOESM7_ESM.zip › Source Data/Source Data_Figures.xlsx]

## Sheet: Fig 2c
		BMDM1							BMDM2
	D0	0	0	0	0	0			0	1700.24	3432.98	1168.43	3397.63
	D7	629242	582274	570674	433889	538856			0	0	0	0	0
	D10	68036.3	64310.4	76928					21114.7	3828	5055.27
	D14	56823.2	28828.7	55443.1	75872.2	45416.4			79614.1	43989.3	40270.4	62309.5	47384.9
	D21	0	0	0	0	0			65263.6	153227	60694.4	30558.8	15771.7
	D35	0	0	0	0	0			0	0	0	0	0

## Sheet: Fig 3a
	AEC (mock infected ctl, no BMDM)	A/PR8-AEC	A/PR8-AEC+BMDM1	A/PR8-AEC+BMDM2
	13.9	28.6	38.3	33
	10.6	14.8	46.8	30
	8.3	20.6	60	22
		28
		28.3
		9

## Sheet: Fig 3b
	AEC (mock infected ctl, no BMDM)	A/PR8-AEC	A/PR8-AEC+BMDM1	A/PR8-AEC+BMDM2
	16	17.7	21.5
	19	7.2	4.5	32
	22	14	7.2	35.5
	29	7	25.9	36.1
	31	25	24.5	37.9
		21.5	25.5
		16.4

## Sheet: Fig 3d
	Control (no cells)	95	94	42	34	93	75	90
	BMDM1	92	100	59	25	32	158	140	110	115
	BMDM2	216	201	150	67	38	53	188	151	172

## Sheet: Fig 3e
	Control (no cells)	72.158	84.8724	81.6162	81.2111	82.7965	77.9463	85.6879
	BMDM1	63.2584	69.5687	61.2971	67.8936	63.9419	67.0069	65.9527	60.1574	63.7159
	BMDM2	125.723	101.256	114.717	84.2347	108.055	85.4644	97.2104	83.2747	101.38

## Sheet: Fig 3h
	No cells	BMDM1	BMDM2
	16.4	10.3	8.5
	12.4	11.5	10.5
	9.6	7.3	8
	2.5	25.6	2.1
	10.4	35.1	4.4
	9	39	1.2
			3
			1
			1.2
			4

## Sheet: Fig 3i
		No cells	BMDM1	BMDM2
		0.131016	0.35913	0.13164
		0.119763	0.528189	0.155182
		0.127183	0.455382	0.131394
		0.148148	0.416865	0.266261
			0.683945	0.227584
			0.8284	0.202677

## Sheet: Fig 3j
		No cells	BMDM1	BMDM2
		0.1	1.2	4.1
		0.1	0.9	5.2
		0.1	1	6.2
		0	2.1	6.7
			2.3	8.2
			2.3	6.3
			1	7.1
			1.2	5.2
			1.1	7
			2.4	6

## Sheet: Fig 4d final
	BMDM1	BMDM2	D21 TR-AM
	-4.23119	-1.94379	-1.43948
	-4.50072	-4.53129	-1.18761
	-3.71709	-1.75308	-1.79366
	-4.54496	-2.73308	-1.19017
	-6.28529	-1.71658	-1.09655
	-7.13964	-1.63675

## Sheet: Fig 4e final
	BMDM1	BMDM2	D21 TR-AM
	421	965	946
	419	708	735
	457	651	634
	443	1021	916
	199	1610	1816
	150	1858	2024
	148	2006	2173
	347

[truncated: 27 more sheets: Fig 4f final, Fig 4g final, Fig 4h final, Fig 5b, Fig 5c, Fig 5d, Fig 5g, Fig 5h, Fig 5j, Fig 5k, Fig 6a, Fig 6b, Fig 6d, Fig 6f, Fig 6g, Fig 6h, Fig 6i, Fig 6k, Fig 6l, Fig 7a …]
