# Supplementary material for: Alveolar macrophage-expressed Plet1 is a driver of lung epithelial repair after viral pneumonia
Source: Nat Commun. 2024 Jan 2;15:87. doi: 10.1038/s41467-023-44421-6 (PMC10761876; doi:10.1038/s41467-023-44421-6)
Supplement: Supplementary file 7 — Source Data [file 41467_2023_44421_MOESM7_ESM.zip › Source Data/Source Data_Supplementary Figures.xlsx]

## Sheet: Ext Fig 1f
			CD45.1								CD45.2 BMDM1							CD45.2 BMDM2
	D0		0.1375	0.18228	0	0.322					0	0	0	0				0	0	0	0
	D7		0	0	0	0.4862	0				65.4737	48.0744	57.573	27.6224	64.3586			0	0.135421	0	0	0
	D10		0	0	0	0					42.1153	52.7298	42.66	51.1519				0	0	0	0
	D14		0.903924	0.387248	0.382788	0.478645					11.6643	20.5851	23.3988	26.6881				16.33	14.2863	14.7609	10.6849
	D21		2.88166	1.06504	2.61677	0.70446	0.555951				0	0	0	0	0			29.7712	14.0801	28.5952	16.502	17.3379

## Sheet: Ext Fig 1g
		CD45.1					CD45.2
	D0	99	94.864	97.2195	98.4		0	1.776	0.5865	4.578
	D7	6.2216	6.786	12.24	12.24		0.166	0.404	0.4938	2.8	0.4938
	D10	1.628	1.3325	1.14	1.1375		4.0796	1.5663	2.82	2.17
	D14	2.0043	3.7752	2.061	1.7928		5.5596	8.4656	8.52	7.7736
	D21	9.2664	13.398	7.8624	1.155		72.314	74.8	69.8055	66.8899	69.7

## Sheet: Ext Fig 2c
	BMDM1							BMDM2
D0	25733.2	1310.57	8820.52	1326.43	13006.7			10628.9	655.287	3954.03	753.656	1200.62
D7	614098	708591	522679	642690				0	0	0	0	0
D10	238825	284317	208491					68235.8	76383.6	52122.7
D14	20784.6	16915.6	15597.1	19036.2	14178.9			8907.68	15544.1	25066.7	18304.1	21005.8
D21	5816.09	7837.46	9415.97	7678.64	4192.56			7754.79	7837.46	68809	29723.8	55900.9
D35	0	0	0	0	0			0	0	0	0	0

## Sheet: Ext Fig 2d
D7 BMDM1 vs BMDM2							D14 BMDM1 vs BMDM2
CD40							CD40
	BMDM1	BMDM2						BMDM1	BMDM2
	-11.5	-13.47						-8.90401	-10.013
	-10.8	-13.75						-9.5827	-11.3035
	-10.9	-14.2						-9.304	-10.3184
	-11.4	-13.983
Il1b							Il1b
	BMDM1	BMDM2						BMDM1	BMDM2
	-5.987	-9.51						-8.52099	-9.54004
	-6.81	-9.4						-8.32231	-9.33519
	-6.183	-8.78						-6.41429	-7.01383
	-5.9	-8.813
Inos							Inos
	BMDM1	BMDM2						BMDM1	BMDM2
	-8.3	-9.75						-9.47792	-12.4657
	-7.5	-9.68						-11.696	-14.3432
	-7.6	-9.4						-10.3831	-13.1872
	-8.079	-9.1
TNFa							TNFa
	BMDM1	BMDM2						BMDM1	BMDM2
	-5.87	-6.68						-6.49043	-7.21329
	-5.92	-6.824						-8.49613	-9.20142
	-5.8	-6.489						-5.78795	-5.88378
	-6.01	-6.69
Arg1							Arg1
	BMDM1	BMDM2						BMDM1	BMDM2
	-7.198	-3.79						-3.80845	-2.84426
	-7.34	-4.2						-5.27227	-4.09558
	-6.979	-4.0982						-3.73657	-2.49018
	-7.04	-4.148
Fizz1							Fizz1
	BMDM1	BMDM2						BMDM1	BMDM2
	-11.448	-9.179						-10.0141	-6.92795
	-11.687	-9.372						-12.0419	-9.71948
	-11.94	-8.9178						-10.2736	-6.74983
	-11.302	-9.046
Tgfb							Tgfb
	BMDM1	BMDM2						BMDM1	BMDM2
	-2.897	-2.058						-2.01993	-2.17783
	-2.716	-2.012						-3.68231	-3.85175
	-2.824	-2.147						-3.97468	-4.25924
	-2.7912	-1.918
Mrc1							Mrc1
	BMDM1	BMDM2						BMDM1	BMDM2
	-8.162	-5.97						-5.44609	-6.6618
	-8.279	-5.5572						-6.89946	-6.35298
	-7.943	-5.5091						-8.39804	-6.52763
	-8.071	-5.542

## Sheet: Ext Fig 3b
	CCR2-/- + BMDM1			CCR2-/- + BMDM2
	2.73856			2.38108
	2.74916			2.83072
	2			1.50875

## Sheet: Ext Fig 3d
			3T3 cells	Naive-TR-AM	D21 TR-AM	D28 TR-AM	D35 TR-AM	D60 TR-AM
			12	15	2.4	3	5.3	4
			8.7	14	3	4.5	4.8	2.8
			10.7	13	3	2.2	5	1.6
				12.9	3.5	2.7	1.4	6.1
				16	3	3.1	3	5.6
				18	4	3	5
				14	3.8
				12.9	4
				10.8
				8.2

## Sheet: Ext Fig 3e
		3T3 cells	Naive-TR-AM	D21 TR-AM	D28 TR-AM	D35 TR-AM	D60 TR-AM
		0.783522	0.479042	0.344435	0.212723	0.027114	0.506658
		0.378306	0.668313	0.343353	0.173345	0.374017	0.211703
		0.502567	0.809987	0.308858	0.114408	0.0663293	0.260452
			0.58524	0.325085	0.184061	0.112329	0.215196
			0.620825	0.577416	0.169138	0.150753	0.284774
			0.586164		0.407191	0.432191
			0.533811		0.697323	0.525634
			0.411964		0.355035	0.518025
			0.295655
			0.969072

## Sheet: Ext Fig 3f
		3T3 cells	Naive-TR-AM	D21 TR-AM	D28 TR-AM	D35 TR-AM	D60 TR-AM
		4.5	6	7	6	4.3	7.4
		6.8	2	6	8	3.8	3.8
		4	5	6.8	9.3	3.5	1.2
			2.6	8	6	1.2	6
			4	12	4	8.2	1.1
			1.5	5.7	6		4.4
			1.7	5.2
			0.3	5
			5
			1
			1.4
			4.5
			4.9
			7

## Sheet: Ext Fig 5c
P-c-raf/t-raf
	0	5 min	15 min	4 hs	12 hs
	0.22	0.39	0.33	0.44	0.36
	0.228713	0.563078	0.442527	0.685338	0.638378
	0.256678	0.375789	0.459303	0.540202	0.540816

## Sheet: Ext Fig 5d
p-ERK/t-ERK
	0	5 min	15 min	4 hs	12 hs
	0.32	0.73	0.6	0.39	0.55
	0.354393	0.627451	1.07161	1.02297	0.964986
	0.110441	0.250628	0.464327	0.748231	0.643951
	0.328302	0.605555	0.845016	0.662656	0.423731

[truncated: 20 more sheets: Ext Fig 5e, Ext Fig 6a, Ext Fig 6b, Ext Fig 6d, Ext Fig 6e, Ext Fig 6f, Ext Fig 6g, Ext Fig 6i, Ext Fig 6j, Ext Fig 6k, Ext Fig 6l, Ext Fig 6m, Ext Fig 6n, Ext Fig 6o, Ext Fig 6p, Ext Fig 6q, Ext Fig 7a, Ext Fig 7b, Ext Fig 7c, Ext Fig 7d]
